# Supplementary material for: Comparison of polybrominated diphenyl ethers (PBDEs) and polychlorinated biphenyls (PCBs) in the serum of hypothyroxinemic and euthyroid dogs
Source: PeerJ. 2017 Sep 12;5:e3780. doi: 10.7717/peerj.3780 (PMC5600179; doi:10.7717/peerj.3780)
Supplement: Data S1 [file peerj-05-3780-s002.xlsx]

## Sheet: all data
ID	Case	Gender	Sex	Age	Weight (kg)	Size	Size	Total Lipids (g/mL)	BDE100	BDE136	BDE153	BDE154	BDE183	BDE28	BDE47	BDE49	BDE66	BDE85	BDE99	PCB101	PCB11	PCB118	PCB132	PCB135	PCB138	PCB149	PCB153	PCB180	PCB28	PCB52	PCB66	PCB84	PCB91	PCB95
1	0	FS	1	10	6.3	Small	0	0.00758077	42.2043	1.40976	12.3571	3.10106	22.0176	22.0002	511.11	11.2236	40.4444	24.9484	202.163	345.997	78.2934	451.537	56.9895	28.7159	136.896	53.174	72.3352	25.8162	28.8977	236.858	727.759	39.0894	21.409	57.8714
3	0	M	0	13.5	6.8	Small	0	0.00592668	63.6056	16.1624	1.5289	3.96654	29.173	29.4773	1098.31	11.3749	45.7644	5.63436	357.701	761.735	146.442	799.359	103.261	9.21377	223.382	71.6315	118.523	30.5842	43.4675	507.917	1760.93	86.898	40.9914	141.331
7	0	MC	0	7	2.9	Small	0	0.00591154	65.8923	1.80783	20.8858	15.2148	3.14609	12.7125	996.164	21.2141	48.7572	5.64879	363.712	604.67	111.162	593.721	96.8212	124.475	207.789	52.9449	103.391	31.2556	36.3937	418.836	1307.23	79.0773	6.63879	112.716
8	0	FS	1	7	31.2	Large	2	0.00578987	25.0349	1.84583	1.56503	7.44116	3.2122	14.3574	345.164	5.37374	14.5059	30.6315	155.041	477.206	92.7973	463.257	67.7503	60.8564	166.59	48.6208	61.3513	22.5545	31.4546	279.601	1003.35	54.8108	30.0211	71.1343
15	0	MC	0	5	62.2	Large	2	0.00640133	48.0253	1.66951	15.4771	12.317	2.90537	27.3432	786.369	7.73919	15.2376	5.21658	276.529	399.104	82.1273	435.583	69.1015	8.53058	118.64	51.7517	67.271	5.77041	31.7377	265.684	914.419	46.4075	24.6964	65.3439
16	0	M	0	7	47.6	Large	2	0.00573307	48.3189	10.5268	16.8785	6.72288	3.24403	14.9975	707.259	9.33644	37.1126	5.82464	280.125	333.05	75.6513	321.936	53.3609	9.52493	112.91	40.8978	38.0569	20.0761	21.5359	223.925	760.669	51.2047	3.30394	54.8914
18	0	M	0	9	25.4	Medium	1	0.00610043	45.6526	10.9249	25.633	11.8312	3.04867	34.5803	1090.01	11.9684	15.9892	40.0935	379.485	481.663	120.525	498.012	86.6677	5.49149	180.398	95.8314	60.6428	24.3907	23.6813	347.982	1101.74	62.23	26.4107	98.307
19	0	MC	0	7	13	Small	0	0.0168544	28.5562	6.2877	8.60039	1.3948	1.10347	8.80698	459.331	7.57771	5.78729	11.917	177.832	242.795	56.0392	239.487	30.7311	6.05375	86.4719	28.9579	32.1333	2.19162	17.7956	151.175	589.343	32.3395	5.10092	41.411
23	0	MC	0	8	7	Small	0	0.00880306	26.0483	1.21402	14.4482	2.67048	2.1127	18.13	453.218	7.39984	11.4675	3.79335	176.082	249.586	72.5564	332.097	43.7009	7.4604	96.832	52.0595	41.4362	4.19607	20.6754	203.861	596.57	37.9882	16.4964	51.5675
24	0	FS	1	10	41.8	Large	2	0.00947074	52.6432	1.12843	24.2433	11.7346	1.96376	19.0592	767.869	10.0665	10.2992	23.6924	287.921	548.389	119.899	539.392	81.4194	76.5628	195.154	99.4613	74.2942	3.90026	33.0941	365.035	1302.41	76.2408	27.6615	91.5305
26	0	FS	1	6	57	Large	2	0.00492495	2.52447	40.1487	7.51562	3.14431	0.743055	1.29127	2.81694	4.36429	4.59355	1.80458	14.2519	198.057	56.8737	277.106	47.3449	4.74201	77.7331	46.8805	53.4511	32.2735	0.645728	93.58	374.699	14.214	0.094448	22.1127
27	0	FS	1	8	17.2	Small	0	0.0111767	11.573	8.97662	3.44681	2.76259	3.88327	0.56899	1.24127	1.9231	0.49592	7.03052	36.1171	91.3845	36.6414	31.1608	7.39726	2.08954	16.2243	10.8458	3.29098	9.9497	1.05733	63.8149	134.938	9.49	7.56367	10.478
29	0	FS	1	6	26.5	Medium	1	0.00932167	18.0294	8.54102	11.0617	1.66125	11.448	0.682218	208.808	4.66711	5.24977	13.0967	169.381	102.761	50.3312	142.221	8.3771	2.50536	30.3733	27.0692	7.44718	8.64285	4.26224	97.4464	322.052	1.77815	2.68093	8.63227
31	0	MC	0	14	10.3	Small	0	0.00813801	12.4958	19.1148	13.922	1.90287	0.449681	0.781445	235.562	2.29243	3.9268	2.31787	127.024	165.26	57.4703	229.407	15.6207	2.86976	91.4406	18.9698	15.9318	14.1089	5.93805	156.55	420.991	27.5606	11.6412	6.25861
33	0	MC	0	7	25.4	Medium	1	0.0100169	1.24119	1.73468	0.960418	1.54594	5.92706	0.634867	1.38499	2.14576	3.19024	7.56035	1.09345	100.99	31.0694	94.0086	7.95081	2.33147	24.8815	3.73895	7.80826	3.75684	0.293922	54.4233	121.269	1.84854	0.88785	11.1403
34	0	MC	0	5	67	Large	2	0.00859825	51.4931	19.0691	21.0444	3.41541	9.59015	15.5677	701.757	7.24862	18.6757	5.93342	238.444	143.192	52.1337	176.098	21.7113	2.71615	57.5825	0.665313	29.4063	7.71193	0.947756	126.45	399.064	11.2504	4.79648	33.4075
36	0	MC	0	12	19.1	Small	0	0.00583093	73.4633	14.6177	18.0691	14.9915	16.1397	26.367	1282.67	9.46524	23.3879	13.5143	364.623	321.946	63.9204	370.07	64.4379	4.00522	136.594	50.2425	64.952	22.0534	9.34287	225.294	786.811	43.3267	12.7755	56.9156
41	0	MC	0	10	38	Large	2	0.00881736	2.38454	1.764	1.25394	2.62733	0.00289133	0.817105	49.1486	1.90063	4.95205	5.53856	7.97756	27.8752	21.3956	35.9835	12.893	11.1129	17.7119	1.50479	7.21583	7.22636	7.13205	30.1822	108.669	6.18233	0.683439	6.3399
42	0	MC	0	6	18.5	Medium	1	0.00567605	4.75286	2.25174	1.94792	4.08138	0.00449149	1.26932	28.0246	0.287893	0.823122	2.87439	3.14436	47.452	30.3672	83.4904	17.5972	9.75621	24.2873	2.33758	12.9316	8.89935	10.4807	33.9911	64.2441	2.06277	1.06168	4.40501
43	0	MC	0	12	34.3	Medium	1	0.0101879	16.4081	1.5267	7.07723	2.27389	0.00250238	10.4792	286.223	3.36592	10.6451	4.7935	84.937	34.1777	26.7362	71.6858	14.8799	10.969	30.9293	8.18764	12.2825	1.51841	6.39007	41.7066	217.479	7.48506	1.26685	6.35337
44	0	FS	1	1.5	29.5	Large	2	0.00745089	11.0749	2.08752	12.9863	3.10918	61.6389	0.96696	93.1676	2.46266	5.86024	6.55432	22.0912	51.746	34.856	37.8123	14.0805	5.99424	17.6066	5.00714	7.64919	2.07618	13.9157	38.6671	40.4896	6.27453	0.80878	0.421294
45	0	FS	1	5	5.3	Small	0	0.00576236	15.284	2.69922	15.2139	4.02025	0.00442421	7.54464	430.651	4.60962	14.9921	1.19115	100.898	73.9636	50.4143	93.8666	22.1717	18.1337	41.7317	4.15335	15.9838	2.68456	18.0392	78.9122	315.106	12.9785	2.77713	13.0819
46	0	M	0	9	11.9	Small	0	0.00679301	3.08703	2.28969	1.62763	3.41029	0.00375296	1.06061	50.4911	1.02291	14.2982	12.7997	12.5342	41.8541	27.6553	76.9426	17.4476	11.814	19.1733	5.24224	9.75917	7.35114	7.47617	37.7411	145.068	5.73136	0.417966	7.00877
47	0	M	0	4.5	40.7	Large	2	0.00650322	2.74735	2.39172	1.70016	3.56225	0.0039202	1.10787	20.3264	0.579869	13.2763	2.9692	2.74442	37.2141	22.6917	49.0861	12.6107	13.2138	15.0211	5.71467	11.6509	2.37873	6.79993	26.2629	30.5297	1.94165	0.926638	1.27888
48	0	MC	0	10	39	Large	2	0.00958027	3.87143	1.62353	10.2085	0.207206	0.00266108	0.183743	95.1224	2.2759	10.5395	5.09751	20.8746	25.324	17.6886	32.7337	8.44648	4.48052	15.1351	1.67139	8.85183	1.61471	5.88565	25.9135	73.0617	1.53788	1.24066	3.46222
49	0	MC	0	13	11.7	Small	0	0.0111236	1.60619	1.39828	0.993969	2.08262	0.00229188	0.647698	58.7741	0.552235	13.7559	0.2711	17.3074	27.5604	17.9472	43.6856	9.59086	5.52322	14.3421	1.1928	6.18169	1.39069	7.13572	19.8992	57.5242	3.07892	0.541744	2.71601
50	0	FS	1	7	27	Large	2	0.00750978	4.75907	2.07115	1.47228	3.08479	0.00339476	0.0207248	80.9819	2.4508	8.28287	14.7272	21.0833	34.1268	22.8443	78.1251	12.0607	3.8038	16.9785	1.76679	9.10721	2.0599	6.49157	32.6649	130.269	4.77048	0.802437	6.20201
51	0	MC	0	15	24.8	Medium	1	0.00880912	0.501951	14.8435	20.2587	2.62979	0.00289403	0.81787	69.8484	1.16719	11.2042	5.54375	25.7277	34.8398	24.1874	47.389	8.96781	12.8997	15.8402	1.50619	6.80973	1.75607	5.9749	25.4905	72.8208	3.98248	0.684078	2.51936
52	0	MC	0	10	31	Large	2	0.00628241	4.05482	2.47578	1.75991	0.474477	0.00405798	1.14681	90.4927	2.92069	14.8803	15.9872	17.4285	74.2678	72.281	87.8011	22.2059	36.4524	31.6648	2.11197	14.4918	2.46233	16.8859	53.9601	186.529	10.3058	0.959206	8.91427
53	0	MC	0	9	38.9	Medium	1	0.00822567	0.597704	0.309148	7.31139	0.170965	26.0873	0.875881	31.5118	2.2307	6.53012	5.93697	4.40455	31.1587	20.4581	37.8742	8.11952	8.13352	19.729	1.61303	7.0503	1.88062	5.58047	23.8099	67.2323	2.09399	0.7326	2.62304
54	0	MC	0	6	38	Medium	1	0.00533542	8.4985	2.91521	13.0394	4.34195	0.00477824	1.35036	132.063	1.32907	12.3973	0.754501	19.9624	78.4354	43.3145	122.565	25.7427	6.94795	37.4898	2.48683	21.4506	15.256	9.44716	61.4448	134.898	10.8979	2.02702	5.7572
56	0	MC	0	2	29.7	Large	2	0.00867529	3.25535	10.2646	19.2834	2.67035	0.00293868	1.55865	105.68	0.452326	8.03921	0.0255062	25.63	30.4617	20.999	60.153	12.0559	11.9812	13.5317	1.52943	7.90722	5.59058	6.05885	26.7912	95.755	3.20054	1.53662	4.38463
57	0	MC	0	4	66.5	Large	2	0.00923936	0.643236	1.68343	6.43876	2.50733	0.00275927	0.779785	41.4328	1.98596	7.75348	2.71611	9.32391	28.9662	22.5875	48.8555	9.53786	3.90126	15.9035	1.43606	5.97197	5.41118	8.49288	24.3176	65.6336	2.11052	0.960095	2.75341
58	0	FS	1	12	20.2	Medium	1	0.00456742	9.50598	3.40539	17.4856	5.07203	0.00558168	2.55823	112.978	4.01736	20.97	10.8301	36.4429	75.5782	54.1038	84.561	20.3728	3.86932	33.7157	5.32583	15.2324	15.9205	18.3525	48.1836	181.98	5.81463	1.31937	10.2305
59	0	FS	1	12	23.6	Medium	1	0.00708784	11.0173	2.19444	1.55992	3.26843	0.00359685	5.76146	176.852	0.730077	9.94836	6.89005	46.6266	43.331	34.5145	71.2537	13.4555	6.10283	14.3529	5.23689	8.22401	6.50803	8.27048	38.1708	108.453	5.42545	2.91211	5.53111
60	0	MC	0	12	32	Medium	1	0.0124731	5.09734	1.24699	8.29297	1.85728	0.0020439	2.2905	138.414	1.47108	10.5538	0.72708	39.8794	35.4487	31.5185	66.1542	12.1422	10.6999	22.3894	3.19495	8.84132	7.37638	9.66135	35.3706	138.558	4.3374	0.765184	5.56152
4	1	FS	1	12	24.6	Medium	1	0.00728619	52.6085	29.8343	1.24363	10.3221	24.7482	22.4501	754.17	8.38915	17.7161	27.7533	266.621	408.357	84.2192	401.764	63.7236	7.4946	144.585	59.201	72.363	5.06963	30.1053	264.682	883.553	51.7253	2.59967	70.826
6	1	FS	1	11	21.1	Medium	1	0.00776215	48.585	1.37682	18.1402	8.35286	30.3734	27.8549	693.97	10.1751	32.5965	4.30204	226.612	373.38	82.1096	236.355	68.4754	29.1989	155.34	42.3802	69.7069	4.75877	15.0564	270.093	788.654	57.2842	17.0702	74.8808
10	1	FS	1	11	19.6	Medium	1	0.00694455	23.139	1.53892	1.30481	3.38516	19.0329	23.7184	401.297	4.89612	20.1861	4.80853	156.714	262.405	61.1462	195.818	54.7666	43.3835	88.8276	34.9817	33.4664	5.31903	18.7271	190.254	562.873	45.3673	20.9035	54.7954
12	1	MC	0	10	17.3	Medium	1	0.0121097	27.2119	0.882525	6.99154	6.01186	13.1509	14.2969	351.549	8.90606	8.05482	2.75755	142.801	223.595	42.806	224.239	38.6532	11.369	70.2884	29.9996	37.2597	15.7114	15.5506	136.4	501.055	28.7359	1.56418	33.6456
13	1	MC	0	10	33.8	Large	2	0.00848892	58.3874	3.0461	7.11361	6.22479	9.29917	33.7864	954.803	16.5445	13.9267	3.93372	220.584	312.12	56.7394	282.404	45.6529	24.4002	82.7881	46.4493	48.8682	6.9222	19.0505	229.175	628.395	41.7037	10.6649	58.6771
14	1	MC	0	8	40.7	Large	2	0.00698806	34.7505	13.1481	14.493	6.11419	26.3831	15.0012	589.296	5.6197	20.1209	4.77859	209.602	308.036	68.3848	305.505	37.2686	10.5094	98.1961	26.8092	60.8778	5.28592	14.087	219.553	728.382	40.305	2.71058	61.2282
17	1	FS	1	11.5	22.2	Medium	1	0.00533995	45.9204	28.0725	32.3174	4.40236	3.48284	30.8524	738.431	16.8701	34.7935	6.25343	284.9	496.74	113.733	563.97	87.3532	10.2261	170.547	78.4206	79.1952	6.91734	25.6758	341.619	1055.83	66.7766	22.6442	72.978
25	1	FS	1	12	12.7	Small	0	0.00612083	23.7141	14.6175	5.85101	0.809356	24.7215	16.8733	463.486	2.49652	17.7724	8.97977	177.537	61.2775	32.9007	129.116	9.09612	3.81552	31.8559	15.904	16.0736	16.3833	2.19028	46.5598	34.9561	1.11891	1.05548	4.71045
28	1	FS	1	12	29	Large	2	0.00620639	15.8593	14.8215	7.38015	0.108819	0.589635	4.98366	240.86	3.46319	4.60459	3.20318	183.218	323.087	24.4709	504.024	46.6347	3.76291	148.69	43.5676	70.9865	24.9965	0.512403	162.545	714.582	25.5964	25.2283	53.1584
30	1	MC	0	9	32.7	Large	2	0.00656264	19.9891	15.9923	6.04531	2.35966	9.68064	0.969033	124.247	1.16335	8.74911	3.0293	134.597	27.5137	1.04824	97.144	24.6923	3.55865	1.09729	6.98422	14.112	18.4373	0.484588	0.236771	0.951705	1.27303	2.10295	0.490285
32	1	MC	0	5	38.4	Large	2	0.00831314	2.62883	6.51357	5.1704	3.02741	0.440207	0.764983	1.66884	2.58553	13.3358	2.39142	23.8211	41.6505	38.7566	69.7103	5.48801	2.8093	54.9353	6.78303	5.00489	5.5748	0.382548	65.1098	75.9306	11.9854	1.5347	1.40925
35	1	MC	0	9	44.3	Medium	1	0.00805073	42.4159	13.729	1.22561	1.9235	20.1379	10.7931	603.968	7.35076	3.96937	3.34924	245.005	169.178	40.4004	238.671	19.5267	2.90087	66.0122	1.38074	20.9515	10.3876	0.395017	108.824	507.145	20.0257	5.87476	41.0382
37	1	FS	1	10	49.1	Large	2	0.00787292	2.26937	1.97561	1.40437	2.94251	0.00323818	0.915126	40.9636	2.33065	30.4911	2.07838	2.26695	54.5435	35.2008	51.9373	15.5743	28.3427	23.2204	1.6853	14.5517	14.5487	12.2551	49.4817	26.4768	6.9035	0.765425	1.06797
39	1	MC	0	7	46.5	Large	2	0.00626787	2.85051	2.48152	1.76399	3.69601	0.00406739	1.14947	38.2226	2.92747	6.96632	7.79141	2.84746	37.5025	22.9554	50.8233	15.4825	62.0316	18.5742	2.11687	15.9459	2.46805	5.10039	22.0751	85.4691	2.91012	0.961432	1.33949
40	1	FS	1	12	20.6	Medium	1	0.00899384	1.98654	1.72939	17.3641	2.57578	0.0028346	0.801072	53.4698	2.04017	23.1632	5.84837	1.98442	59.6005	29.0952	87.5039	20.2186	16.4094	21.0551	9.77909	14.3221	1.72	4.59678	39.8415	156.961	6.77614	0.670029	6.09323
